# Supplementary material for: A non-canonical activation of the host’s ESCRT machinery is required for the scission of parasitophorous vacuoles and the replication of Leishmania donovani
Source: PLoS Pathog. 2025 Sep 16;21(9):e1013513. doi: 10.1371/journal.ppat.1013513 (PMC12453208; doi:10.1371/journal.ppat.1013513)
Supplement: S1 Data — Raw data used to generate figures in the manuscript. (XLSX) [file ppat.1013513.s009.xlsx]

## Sheet: Parasite per vacuole
PPV=(instance of) Parasite(s) per vacuole per 100 infected cells	shCONT 24 h C1	shCONT 24 h C2	shCONT 24 h C3	shCONT 24 h C4	shCONT 48h C1	shCONT 48h C2	shCONT 48h C3	shCONT 48h C4	shCONT 72h C1	shCONT 72h C2	shCONT 72h C3	shCONT 72h C4	TSG101 KD 24 h C1	TSG101 KD 24 h C2	TSG101 KD 24 h C3	TSG101 KD 24 h C4	TSG101 KD 48h C1	TSG101 KD 48h C2	TSG101 KD 48h C3	TSG101 KD 48h C4	TSG101 KD 72h C1	TSG101 KD 72h C2	TSG101 KD 72h C3	TSG101 KD 72h C4	ALIX KD 24 h C1	ALIX KD 24 h C2	ALIX KD 24 h C3	ALIX KD 24 h C4	ALIX KD 48h C1	ALIX KD 48h C2	ALIX KD 48h C3	ALIX KD 48h C4	ALIX KD 72h C1	ALIX KD 72h C2	ALIX KD 72h C3	ALIX KD 72h C4
1 PPV	23	26	24	31	36	32	31	36	42	63	69	76	23	34	21	22	36	41	47	26	56	62	73	71	13	12	23	13	21	32	33	11	26	22	31	18
2 PPV	4	3	1	5	12	6	8	7	11	5	10	12	4	2	3	4	1	7	8	0	4	12	7	11	7	8	4	6	8	9	12	16	31	26	34	37
3 PPV	0	0	0	0	0	1	3	1	2	0	3	2	1	0	0	0	2	1	0	1	2	1	1	2	5	7	11	4	11	10	9	6	15	11	14	16
4 PPV+	0	0	0	0	0	0	0	0	0	0	0	0	0	0	0	0	0	0	0	0	0	0	0	0	2	3	1	0	0	1	1	3	4	6	11	7

## Sheet: A2 PERCENT PARASITES
				Parasites labeled with A2 in shCTRL THP1 out of 100 parasites	Parasites labeled with A2 in shTSG THP1 out of 100 parasites	Parasites labeled with A2 in shALIX THP1 out of 100 parasites
			24h c1	87	89	91
			24h c2	82	94	92
			48h c1	96	95	87
			48 c2	98	99	96
			72h c1	92	97	89
			72h c2	95	98	97

## Sheet: amastigote viability THP1
sh Control	Total Macorphages/randomly selected fields	Infected macrophages	total parasites within macrophages	Percent infected macrophages	parasites per macrophage		TSG 101 KD	Total Macorphages/randomly selected fields	Infected macrophages	total parasites within macrophages	Percent infected macrophages	parasites per macrophage		ALIX KD	Total Macorphages/randomly selected fields	Infected macrophages	total parasites within macrophages	Percent infected macrophages	parasites per macrophage
24h c1	100	30	63	0.3	2.1		24h c1	100	30	54	0.3	1.8		24h c1	100	30	35	0.3	1.16667
24h c2	100	30	56	0.3	1.86667		24h c2	100	30	71	0.3	2.36667		24h c2	100	30	41	0.3	1.36667
24h c3	100	30	59	0.3	1.96667		24h c3	100	30	49	0.3	1.63333		24h c3	100	30	69	0.3	2.3
48h c1	100	30	129	0.3	4.3		48h c1	100	30	109	0.3	3.63333		48h c1	100	30	102	0.3	3.4
48h c2	100	30	112	0.3	3.73333		48h c2	100	30	115	0.3	3.83333		48h c2	100	30	111	0.3	3.7
48h c3	100	30	98	0.3	3.26667		48h c3	100	30	101	0.3	3.36667		48h c3	100	30	121	0.3	4.03333
72h c1	100	30	245	0.3	8.16667		72h c1	100	30	231	0.3	7.7		72h c1	100	30	201	0.3	6.7
72h c2	100	30	236	0.3	7.86667		72h c2	100	30	222	0.3	7.4		72h c2	100	30	261	0.3	8.7
72h c3	100	30	267	0.3	8.9		72h c3	100	30	254	0.3	8.46667		72h c3	100	30	235	0.3	7.83333

## Sheet: Rate of ifx 
sh Control	Total Macorphages/randomly selected fields	Infected macrophages	total parasites within macrophages	Percent infected macrophages	parasites per macrophage		TSG 101 KD	Total Macorphages/randomly selected fields	Infected macrophages	total parasites within macrophages	Percent infected macrophages	parasites per macrophage		ALIX KD	Total Macorphages/randomly selected fields	Infected macrophages	total parasites within macrophages	Percent infected macrophages	parasites per macrophage
24h c1	100	78	89	0.78	1.14103		24h c1	100	86	92	0.86	1.06977		24h c1	100	77	98	0.77	1.27273
24h c2	100	74	76	0.74	1.02703		24h c2	100	75	101	0.75	1.34667		24h c2	100	69	71	0.69	1.02899
48h c1	100	86	199	0.86	2.31395		48h c1	100	91	212	0.91	2.32967		48h c1	100	81	123	0.81	1.51852
48h c2	100	67	178	0.67	2.65672		48h c2	100	82	189	0.82	2.30488		48h c2	100	88	99	0.88	1.125
72h c1	100	89	359	0.89	4.03371		72h c1	100	71	421	0.71	5.92958		72h c1	100	72	149	0.72	2.06944
72h c2	100	77	401	0.77	5.20779		72h c2	100	79	411	0.79	5.20253		72h c2	100	83	172	0.83	2.07229

## Sheet: CHMP4B RECRUITMENT
		Leishmania Vacuole shControl	CHMP4B recruited to vacuole			Leishmania Vacuoles Tsg101 KD	CHMP4B recruited to vacuole			Leishmania Vacuole Alix KD	CHMP4B recruited to vacuole
	24h c1	100	43		24h c1	100	53		24h c1	100	22
	24h c2	100	51		24h c2	100	39		24h c2	100	21
	48h c1	100	55		48h c1	100	47		48h c1	100	16
	48h c2	100	44		48h c2	100	42		48h c2	100	18
	72h c1	100	46		72h c1	100	35		72h c1	100	23
	72h c2	100	39		72h c2	100	47		72h c2	100	16

## Sheet: Vacuole size
	shCONTROL 24H Vacuole size (um)	TSG101 KD 24h Vacuole size (um)	Alix KD 24h Vacuole size (um)	shCONTROL 48H Vacuole size (um)	TSG101 KD 48H Vacuole size (um)	Alix KD 48h Vacuole size (um)	shCONTROL 72H Vacuole size (um)	TSG101 KD 72Hh Vacuole size (um)	Alix KD 72Hh Vacuole size (um)
	3	4	2	4	3	8	5	5	7
	6	6	3	3	4	7	6	6	13
	7	4	5	6	6	4	4	2	9
	4	5	8	4	3	7	5	7	4
	5	3	8	5	4	5	6	5	2
	4	2	9	3	2	6	2	3	14
	3	3	3	2	3	8	4	5	4
	5	9	4	3	4	6	5	4	5
	3	3	6	9	4	9	6	6	15
	4	5	5	5	6	6	4	3	7
	3	9	9	4	3	7	5	4	9
	5	5	7	6	4	7	3	5	7
	2	6	8	6	2	11	2	6	4
	3	4	9	2	5	8	6	3	8
	5	5	7	3	2	5	7	2	4
	6	3	8	2	5	11	4	4	5
	3	2	9	3	6	6	6	5	7
	4	3	7	6	4	4	3	6	2
	2	9	9	7	3	5	4	4	4
	2	3	7	5	5	6	2	5	8
	9	5	8	3	2	4	5	3	14
	8	9	9	5	3	8	6	2	8
	9	5	4	4	4	11	7	5	6
	7	3	4	6	2	2	5	4	9
	8	2	5	3	5	2	6	6	8
	2	6	5	4	3	3	5	3	6
	4	7	4	2	4	8	7	4	14
	5	8	3	5	2	13	5	2	8
	6	7	7	6	3	7	8	5	16
	8	6	8	5	4	8	3	6	9
	3	2	9	1	5	7	3	6	10
	4	7	8	7	6	6	4	4	11
	3	7	9	2	2	9	2	5	7
	5	6	7	3	3	7	5	3	7
	2	3	3	4	2	10	6	2	8
	3	7	4	3	3	13	4	3	7
	6	3	2	2	5	7	3	5	6
	7	4	3	4	3	7	5	4	9
	3	5	4	5	4	14	2	6	7
	6	6	5	5	3	7	3	3	10
	3	6	9	3	2	11	4	4	13
	4	4	8	4	3	8	2	6	7
	3	5	7	3	2	7	4	4	9
	5	3	5	6	2	5	5	3	10
	5	2	2	7	3	11	6	5	14
	6	3	7	6	2	8	2	2	6
	2	9	2	4	3	8	3	3	5
	3	5	7	5	2	10	2	4	8
	3	4	6	6	5	8	3	2	14
	4	6	3	4	6	9	5	5	12
	2	6	5	3	3	7	3	3	7
	3	2	5	4	4	14	4	4	5
	4	3	4	3	3	6	4	2	8
	6	2	5	4	2	7	2	3	8
	5	3	6	3	5	9	5	4	8
	5	5	7	4	4	17	7	5	10
	4	3	5	6	3	7	8	6	8
	2	4	4	4	2	8	6	2	12
	6	3	6	5	5	9	7	3	7
	3	2	7	5	6	16	8	2	9
	4	3	5	5	3	7	9	3	6
	6	2	7	5	4	8	7	2	7
	7	2	8	4	6	9	6	5	9
	8	3	9	3	3	6	5	7	5
	9	2	7	2	4	9	4	8	23
	5	3	8	2	2	5	3	6	7
	6	2	7	1	3	9	6	7	8
	3	1	6	2	4	7	3	8	9
	4	5	4	3	2	9	4	9	1
	2	2	7	4	5	7	2	7	19
	5	4	9	6	7	10	5	4	5
	6	2	8	4	8	7	7	2	2
	5	6	7	4	6	4	8	5	7
	7	4	6	2	7	5	6	6	12
	5	2	7	2	8	3	7	4	4
	8	3	5	3	9	1	5	4	7
	3	2	4	2	5	6	5	2	22
	5	9	3	3	4	3	4	5	5
	3	5	5	2	2	4	3	3	7
	4	6	4	4	7	2	2	4	4
	3	3	7	3	4	5	2	2	9
	6	4	3	4	2	2	1	3	10
	7	2	6	7	5	3	2	4	13
	4	6	9	4	3	4	3	6	12
	5	7	3	5	6	2	4	4	5
	4	4	5	4	3	4	6	5	4
	3	5	2	2	5	2	4	3	3
	5	4	3	5	3	6	3	2	7
	4	2	5	6	2	4	5	3	8
	6	5	7	5	6	9	4	4	9
	6	6	5	7	3	7	6	2	8
	2	5	6	5	5	5	6	5	9
	4	7	2	6	3	4	3	6	7
	3	5	3	5	5	2	5	4	2
	2	6	4	7	4	2	3	3	4
	3	5	3	5	6	3	5	5	8
	2	7	2	8	7	2	4	6	5
	2	5	3	3	4	3	6	5	7
	3	8	2	2	2	5	6	3	4
	6	3	4	3	3	2	3	6	9
